# Supplementary material for: Vasomotor action of androgens in the mesenteric artery of hypertensive rats. Role of perivascular innervation
Source: PLoS One. 2021 Feb 2;16(2):e0246254. doi: 10.1371/journal.pone.0246254 (PMC7853503; doi:10.1371/journal.pone.0246254)
Supplement: S1 Data — (XLSX) [file pone.0246254.s001.xlsx]

## Sheet: Data Fig. 1A
SHR: EFS-induced NO release (4 - 5 rats)
	Control (5)		TES (4)		5α-DHT (5)		5β-DHT (5)
	2.12712		1.51869		2.65966		3.9395
	2.99724		3.21238		3.43718		4.15641
	1.82599		4.18875		2.58988		1.83884
	0.5883		3.88		2.5296		1.41506
	5.8983				6.23		3.98
Mean + SEM	2.68 + 0.71		3.20 + 0.50		3.48 + 0.7		3.06 + 0.5
WKY: EFS-induced NO release (4 rats)
	Control		TES		5α-DHT		5β-DHT
	0.360874		1.36867		2.97687		5.0548
	1.15		3.33148		3.76048		10.5447
	0.821928		3.82424		2.52432		8.1875
	3.45		4.12		1.48		4.83
Mean + SEM	1.44 + 0.68		3.16 + 0.61		2.68 + 0.47		7.15 + 1.35

## Sheet: Data Fig. 1B
SHR: EFS-induced CGRP release (4 - 5 rats)
	Control		TES		5α-DHT		5β-DHT
	2.77		3.33333		3.26667		1.92308
	3.77143		3.72		1.47778		2.25
	2.77273		3.6		2.85		1.83333
	1.70909		3.16		3		1.57143
							2.125
Mean + SEM	2.75 + 0.4		3.45 + 0.12		2.64 + 0.4		1.94 + 0.12
WKY: EFS-induced CGRP release (4 -5 rats)
	Control		TES		5α-DHT		5β-DHT
	1		1.23333		1.17073		1.51163
	1.2		1.52632		0.470588		0.615385
	1.25		1		0.8		1.18182
	1.23529		1.78571		0.857143		1.42857
					2.55556		2.82353
Mean + SEM	1.17 + 0.05		1.38 + 0.17		1.17 + 0.36		1.51 + 0.36

## Sheet: Data Fig. 1C
SHR: EFS-induced NA release (5 rats)
	Control		TES		5α-DHT		5β-DHT
	2.06048		2.41899		2.58631		2.37077
	1.88023		2.59551		1.30658		2.02057
	3.40223		2.34278		2.98358		1.87339
	1.67235		3.36806		2.16753		2.02826
	1.64		2.23618		1.02571		2.16087
Mean + SEM	2.13 + 0.33		2.59 + 0.20		2.01 + 0.37		2.09 + 0.08
WKY: EFS-induced NA release (5 rats)
	Control		TES		5α-DHT		5β-DHT
	2.31029		2.163		1.96114		1.67662
	2.06348		1.33385		1.45399		2.85178
	2.07326		2.34832		4.05055		2.07441
	4.29575		1.35289		3.46348		2.08743
	0.983607		1.51364		1.44828		2.92727
Mean + SEM	2.34 + 0.53		1.74 + 0.21		2.47 + 0.53		2.32 + 0.24
