# Supplementary material for: Vasomotor action of androgens in the mesenteric artery of hypertensive rats. Role of perivascular innervation
Source: PLoS One. 2021 Feb 2;16(2):e0246254. doi: 10.1371/journal.pone.0246254 (PMC7853503; doi:10.1371/journal.pone.0246254)
Supplement: S2 Data — (XLSX) [file pone.0246254.s002.xlsx]

## Sheet: Data Fig. 2A
SHR: SNP-induced relaxation
[SNP] log M	Control (4 rats)					TES (5)						5α-DHT (4 rats)					5β-DHT (4 rats)
-12	0.07	0	1.35	4.9		5.5	7.71	9.39	17.09	5		0.29	0.09	1.2	4.76		2	1.3	35.73	27.5	0.2	4.44
-11	0.7	0.43	3.53	7.71		16	17.92	19.8	27.15	10		6.77	0.47	1.4	4.5		10.5	6.8	69.47	63.35	12.68	14.7
-10	1.01	2.91	3.53	7.99		13.15	22.86	26.02	34.36	6.82		10.43	3	4.75	4.85		4.54	7.24	88.61	66.15	9.49	5.05
-9	4.82	10.71	8.4	7.71		69.36	42.7	39.8	49.47	28.51		20.73	3.56	13.62	11.11		24.43	23.72	100.96	82.92	23.56	12.71
-8	45.67	62.37	25.81	69.04		90.12	80.56	65.49	68.02	18.51		58.48	34.55	38.67	44.89		81.84	79.62	101.32	94.9	56.48	47.87
-7	90.44	89.66	81.23	83.5		93.85	91.9	94.39	91.58	70.15		88.8	82.87	80.71	91.45		95.99	91.2	101.56	98.85	86.32	92.08
-6	96.81	97.31	93.57	101.41		97.43	95.95	99.39	96.33	99.8		93.2	96.72	92.5	101.85		100.4	95.1	101.68	100	91.1	99.65
-5	98.45	101.17	100.39	102.9		98.75	96.98	101.22	100.14	103.38		97.02	101.5	97.07	105.38		100.93	96.33	102.88	100.42	95.03	101.39
		[SNP] log M	Mean	SEM			[SNP] log M	Mean	SEM				[SNP] log M	Mean	SEM			[SNP] log M	Mean	SEM
		-12	1.58	1.14934			-12	8.938	2.18512				-12	1.585	1.08554			-12	11.8617	6.36169
		-11	3.0925	1.69129			-11	18.174	2.78224				-11	3.285	1.44623			-11	29.5833	11.7212
		-10	3.86	1.47735			-10	20.642	4.84357				-10	5.7575	1.61438			-10	30.18	15.2219
		-9	7.91	1.2134			-9	45.968	6.75631				-9	12.255	3.54263			-9	44.7167	15.2176
		-8	50.7225	9.64951			-8	64.54	12.3344				-8	44.1475	5.22882			-8	77.005	8.5864
		-7	86.2075	2.27193			-7	88.374	4.58805				-7	85.9575	2.50527			-7	94.3333	2.2692
		-6	97.275	1.60838			-6	97.78	0.782509				-6	96.0675	2.13722			-6	97.9883	1.65372
		-5	100.728	0.9227			-5	100.094	1.08561				-5	100.243	2.00882			-5	99.4967	1.26382

## Sheet: Data Fig. 2B
WKY: SNP-induced relaxation
[SNP] log M	Control (5 rats)						TES (6 rats)							5α-DHT (4 rats)					5β-DHT (5 rats)
-12	7.94	0.4	1.35	5.87	1.8		4.72	2.08	1.55	5.43	4.55	0		0	9.92	3.9	0.65		6.13	7.17	0.065	0.056	10.08
-11	18.05	1.13	3.55	9.82	4.3		8.14	9.73	4.39	6.65	12.25	6.61		8.37	12.25	6.26	3.6		10.4	16.38	0.45	0.171	19.52
-10	27.25	5.43	5.62	16.12	5.75		20.48	12.62	8.54	11.89	23.28	9.34		12.68	18.82	9.96	2.32		27.8	33.51	0.85	7.57	27.5
-9	38.86	14.63	12.98	24.11	14.25		33.13	13.69	19.69	14.21	32.59	9.34		31.22	24.17	13.38	8.34		70	68.71	28.88	18.55	59.2
-8	66.11	42.01	38.06	55.19	47.49		51.11	32.55	57.04	43.93	66.6	33.83		66.83	64.94	38.93	24.6		92.37	86.05	42.03	37.18	88.27
-7	93.66	78	74.74	88.39	86.67		89.68	72.75	91.86	83.4	92.21	82.82		93.66	79.15	78.79	61.77		102.95	96.15	80.92	83.53	98.26
-6	99.35	91.29	91.44	97.94	93.15		96.06	90.81	97.56	93.09	96.76	94.36		96.93	95.2	94.02	85.01		108.61	99.02	89.8	92.49	101.01
-5	100.5	94.78	98.96	98.9	97.35		99.48	94.97	99.59	98.13	101.32	94.98		98.75	99.26	100.28	95.14		114.88	99.48	93.53	100.07	101.65
		[SNP] log M	Mean	SEM				[SNP] log M	Mean	SEM					[SNP] log M	Mean	SEM			[SNP] log M	Mean	SEM
		-12	3.472	1.45686				-12	3.055	0.879328					-12	3.6175	2.26741			-12	4.7002	2.00175
		-11	7.37	3.02506				-11	7.96167	1.12328					-11	7.62	1.82596			-11	9.3842	3.98378
		-10	12.034	4.31545				-10	14.3583	2.48477					-10	10.945	3.42036			-10	19.446	6.4004
		-9	20.966	4.89441				-9	20.4417	4.15053					-9	19.2775	5.17179			-9	49.068	10.6431
		-8	49.772	4.99456				-8	47.51	5.45273					-8	48.825	10.282			-8	69.18	12.1407
		-7	84.292	3.47159				-7	85.4533	3.03912					-7	78.3425	6.52001			-7	92.362	4.30212
		-6	94.634	1.68458				-6	94.7733	1.03409					-6	92.79	2.66128			-6	98.186	3.31738
		-5	98.098	0.967587				-5	98.0783	1.06493					-5	98.3575	1.11866			-5	101.922	3.51996
