# Supplementary material for: Vasomotor action of androgens in the mesenteric artery of hypertensive rats. Role of perivascular innervation
Source: PLoS One. 2021 Feb 2;16(2):e0246254. doi: 10.1371/journal.pone.0246254 (PMC7853503; doi:10.1371/journal.pone.0246254)
Supplement: S3 Data — (XLSX) [file pone.0246254.s003.xlsx]

## Sheet: Data Fig. 3A
SHR: CGRP-induced relacation
[CGRP] log M	Control (4 rats)					TES (4 rats)					5α-DHT (6 rats)							5β-DHT (5 rats)
-12	0.76	0	0.86	7.3		13.16	3.9	3.91	3.12		0	6.55	8.89	0.1	3.6	0		10	12	8	10.5	13.75
-11	9.1	0	3.44	7.3		29.3	17.09	8.6	6.58		0	22.67	24	4.13	17.67	0		22.28	43.67	11.59	23.48	31.23
-10	16.09	0.82	8.92	7.83		46.71	24.17	16.31	8.95		1.9	29.72	32	8.75	19.68	0		49.48	59.13	22.63	27.41	39.9
-9	21.4	2.04	11.92	7.83		64.97	28.54	20.89	33.76		3.19	39.92	37.44	11.5	31.99	0		70.34	58.41	41.42	73.95	47.21
-8	28.31	7.44	15.79	17.83		77.92	43.48	29.39	59.41		7.67	41.18	46.89	15.63	51.92	15		90.28	87.34	50.55	77.8	56.75
-7	55.52	48.57	38.02	24.13		91.08	85.93	56.2	77.55		43.98	87.28	73.44	40.22	63.85	41.8		95.73	94.76	88.96	97.69	84.26
	[CGRP] log M	Mean	SEM				[CGRP] log M	Mean	SEM				[CGRP] log M	Mean	SEM				[CGRP] log M	Mean	SEM
	-12	2.23	1.70087				-12	6.0225	2.38635				-12	3.19	1.56895				-12	10.85	0.966954
	-11	4.96	2.03157				-11	15.3925	5.16477				-11	11.4117	4.61107				-11	26.45	5.32168
	-10	8.415	3.12499				-10	24.035	8.17214				-10	15.3417	5.66437				-10	39.71	6.76625
	-9	10.7975	4.07403				-9	37.04	9.67779				-9	20.6733	7.29572				-9	58.266	6.3159
	-8	17.3425	4.2914				-8	52.55	10.4457				-8	29.715	7.78971				-8	72.544	8.04456
	-7	41.56	6.83348				-7	77.69	7.68673				-7	58.4283	7.96652				-7	92.28	2.47653

## Sheet: Data Fig. 3B
WKY: CGRP-induced relaxation
[CGRP] log M	Control (4 rats)					TES (5 rats)						5α-DHT (5 rats)						5β-DHT (6 rats)
-12	3.95	4.94	8.67	7.46		7.98	9.71	9.56	15.27	4.22		9.33	4.17	0	0.1	7.05		7.02	9.78	0.26	5.36	19.84	8.5
-11	4.85	16.03	13.36	10.58		25.76	20.14	22.06	30.17	15.54		18.03	16.82	4.67	14.69	10.5		15.63	15.58	5.89	15.08	25.77	28
-10	16.53	28.75	25	18.48		34.85	25.72	29.51	44.39	16.71		27.16	21.4	11.42	42.87	15.11		27.23	22.71	18.45	20.25	34.66	58
-9	38.36	42.62	35.45	24.92		42.48	33.99	32.38	53.65	24.17		37.25	32.57	21.03	58.5	20.14		39.22	24.75	28.38	22.8	40.65	68
-8	52.99	53.9	57.41	31.8		61.01	43.12	38.46	56.51	27.85		47.87	47.24	29.75	63.9	23.02		50.7	31.06	39.97	32.15	56.08	93
-7	75.82	77.49	85.32	51.37		74.77	60.58	59.84	58.39	53.91		77.47	66.22	45.28	73.14	65.52		69.35	42.39	59.57	59	69.87	99
	[CGRP] log M	Mean	SEM				[CGRP] log M	Mean	SEM				[CGRP] log M	Mean	SEM				[CGRP] log M	Mean	SEM
	-12	6.255	1.09265				-12	9.348	1.78064				-12	4.13	1.85561				-12	8.46	2.64683
	-11	11.205	2.39272				-11	22.734	2.48382				-11	12.942	2.43281				-11	17.6583	3.2981
	-10	22.19	2.83915				-10	30.236	4.61248				-10	23.592	5.51941				-10	30.2167	6.04074
	-9	35.3375	3.77169				-9	37.334	5.00854				-9	33.898	6.97541				-9	37.3	6.8428
	-8	49.025	5.82019				-8	45.39	6.03518				-8	42.356	7.24981				-8	50.4933	9.4215
	-7	72.5	7.34139				-7	61.498	3.51408				-7	65.526	5.52727				-7	66.53	7.66223
