# Supplementary material for: Vasomotor action of androgens in the mesenteric artery of hypertensive rats. Role of perivascular innervation
Source: PLoS One. 2021 Feb 2;16(2):e0246254. doi: 10.1371/journal.pone.0246254 (PMC7853503; doi:10.1371/journal.pone.0246254)
Supplement: S4 Data — (XLSX) [file pone.0246254.s004.xlsx]

## Sheet: Data Fig. 4A
SHR : NA-induced contraction
[NA], log M	Control (4 rats)					TES (4 rats)					5α-DHT (4 rats)					5β-DHT (4 rats)
-9	0	0.29	0.62	0.17		0.69	0.87	0	0.3		0	0	0.36	0.08		12.79	0.19	0	0
-8	6.93	10.96	15.4	0.86		26.85	1.34	7.88	3.46		16.87	0.64	7.01	9.92		71.61	1.06	0	0
-7	49.09	53.8	47.76	38.62		87.27	42.51	41.39	44.02		69.22	14.47	66.46	53.44		120.72	19.83	27.85	20.21
-6	115.92	113.89	85.02	136.55		132.64	97.24	118.5	106.33		123.3	82.98	131.92	97.79		152.94	129.84	84.71	73.16
-5	171.45	161.26	117.59	235.52		163.08	149.76	173.08	151.43		189.91	219.36	188.76	138.08		228.9	196.82	145.55	130.91
	[NA], log M	Mean	SEM				[NA], log M	Mean	SEM			[NA], log M	Mean	SEM			[NA], log M	Mean	SEM
	-9	0.27	0.130958				-9	0.465	0.195384			-9	0.11	0.08544			-9	3.245	3.18198
	-8	8.5375	3.08883				-8	9.8825	5.81757			-8	8.61	3.36681			-8	18.1675	17.8159
	-7	47.3175	3.17552				-7	53.7975	11.1705			-7	50.8975	12.6205			-7	47.1525	24.592
	-6	112.845	10.5937				-6	113.677	7.67577			-6	108.998	11.3009			-6	110.162	18.7842
	-5	171.455	24.3408				-5	159.338	5.45527			-5	184.028	16.8734			-5	175.545	22.7145

## Sheet: Data Fig. 4B
WKY : NA-induced contraction
[NA], log M	Control (4 rats)					TES (4 rats)					5α-DHT (4 rats)					5β-DHT (4 rats)
-9	0	5.23	5.32	0.52		0	0.89	0	1.19		6.3	1.92	1.76	1.11		0	4.42	0.43	0	1.5	0
-8	16.81	29.2	10.71	8.85		13	22.71	3.44	1.62		38.83	11.89	27.68	25.28		11.74	36.75	6.01	14.86	34.91	5.51
-7	51.61	91	93.9	58.72		66.9	57.33	67.02	30.92		75.91	58.06	74.49	85.9		26.76	73.39	32.63	59.06	97.35	50.37
-6	84.8	159.61	151.46	116.13		110.46	86.6	123.49	126.92		129.48	97.41	112.89	137.36		67.18	103.92	73.5	100.52	137.56	105.88
-5	102.49	214.36	180.4	160.19		140.74	114.82	158.13	201.95		150.08	97.04	137.86	180.16		87.93	119.08	110.34	120.21	155.07	145.86
	[NA], log M	Mean	SEM				[NA], log M	Mean	SEM			[NA], log M	Mean	SEM			[NA], log M	Mean	SEM
	-9	2.7675	1.45171				-9	0.52	0.306404			-9	2.7725	1.1888			-9	1.05833	0.712996
	-8	16.3925	4.59516				-8	10.1925	4.86187			-8	25.92	5.53034			-8	18.2967	5.73233
	-7	73.8075	10.8768				-7	55.5425	8.51562			-7	73.59	5.76563			-7	56.5933	10.7274
	-6	128	17.216				-6	111.868	9.13823			-6	119.285	8.89782			-6	98.0933	10.3578
	-5	164.36	23.4566				-5	153.91	18.3192			-5	141.285	17.2191			-5	123.082	9.94041
